# Supplementary material for: TNFα-Induced LDL Cholesterol Accumulation Involve Elevated LDLR Cell Surface Levels and SR-B1 Downregulation in Human Arterial Endothelial Cells
Source: Int J Mol Sci. 2021 Jun 9;22(12):6236. doi: 10.3390/ijms22126236 (PMC8227244; doi:10.3390/ijms22126236)
Supplement: Supplementary file 1 [file ijms-22-06236-s001.zip]

Archive with 1 entries (1 files):
- ijms-1244701-supplementary.pdf
